# Supplementary material for: Ecotoxicity Assessment of Fe3O4 Magnetic Nanoparticle Exposure in Adult Zebrafish at an Environmental Pertinent Concentration by Behavioral and Biochemical Testing
Source: Nanomaterials (Basel). 2019 Jun 9;9(6):873. doi: 10.3390/nano9060873 (PMC6631370; doi:10.3390/nano9060873)
Supplement: Supplementary file 1 [file nanomaterials-09-00873-s001.zip]

Archive with 6 entries (5 files):
- Supplementary videos/
- Supplementary videos/Video S1_Magnetic NP (Novel Tank Test) 5x speed.mp4
- Supplementary videos/Video S2_Magnetic NP (Mirror Biting Test) 10x speed.mp4
- Supplementary videos/Video S3_Magnetic NP (Predator Test) 10x speed.mp4
- Supplementary videos/Video S4_Magnetic NP (Shoaling Test) 10x speed.mp4
- Supplementary videos/Video S5_Magnetic NP (Social Interaction Test) 10x speed.mp4
